# Supplementary material for: Irisin reduces the abnormal reproductive and metabolic phenotypes of PCOS by regulating the activity of brown adipose tissue in mice
Source: Biol Reprod. 2022 Jun 17;107(4):1046–58. doi: 10.1093/biolre/ioac125 (PMC9562123; doi:10.1093/biolre/ioac125)
Supplement: Fig_S2_ioac125 [file fig_s2_ioac125.zip]

Archive with 1 entries (1 files):
- Fig_S2_ioac125.tif
